# Supplementary material for: Two-Photon–Near Infrared-II Antimicrobial Graphene-Nanoagent for Ultraviolet–Near Infrared Imaging and Photoinactivation
Source: Int J Mol Sci. 2022 Mar 17;23(6):3230. doi: 10.3390/ijms23063230 (PMC8949782; doi:10.3390/ijms23063230)
Supplement: Supplementary file 1 [file ijms-23-03230-s001.zip]

Archive with 1 entries (1 files):
- ijms-1579492 supplementary material.pdf
